# Supplementary material for: Bovine Neutrophil β-Defensin-5 Provides Protection against Multidrug-Resistant Klebsiella pneumoniae via Regulating Pulmonary Inflammatory Response and Metabolic Response
Source: Int J Mol Sci. 2024 Sep 29;25(19):10506. doi: 10.3390/ijms251910506 (PMC11477005; doi:10.3390/ijms251910506)
Supplement: Supplementary file 1 [file ijms-25-10506-s001.zip]

Archive with 1 entries (1 files):
- ijms-3190162-supplementary.pdf
